# Supplementary material for: Periodontal Health in Individuals Living with HIV: An Exploratory and Descriptive Molecular Approach of Microbial Interspecific and Intraspecific Diversity in Brazilian Patients
Source: Microorganisms. 2025 Apr 10;13(4):867. doi: 10.3390/microorganisms13040867 (PMC12029874; doi:10.3390/microorganisms13040867)
Supplement: Supplementary file 1 [file microorganisms-13-00867-s001.zip]

Archive with 1 entries (1 files):
- microorganisms-3554031-supplementary.txt
