# Supplementary material for: Periodontal Health in Individuals Living with HIV: An Exploratory and Descriptive Molecular Approach of Microbial Interspecific and Intraspecific Diversity in Brazilian Patients
Source: Microorganisms. 2025 Apr 10;13(4):867. doi: 10.3390/microorganisms13040867 (PMC12029874; doi:10.3390/microorganisms13040867)
Supplement: Supplementary file 1 [file microorganisms-13-00867-s001.zip › microorganisms-3554031-supplementary.txt]

S. Sputigena

#Seq 2
AGAGTTTGATCCTGGCTCAGGACGAACGCTGGCGGCGTGCTTAACACATGCAAGTCGAACGGGAACCTTTATTTCGGTAAAGGTGAGAGTGGCAAACGGGTGAGTAACACGTAGGCAACCTGCCGACAGGATGGGGACAACATTCCGAAAGGAATGCTAATACCGAATGGAGTCCGGAGATGGCATCATCTCCGGATAAAAGATGGCCTCTGAATATGCTATCGCCTGTCGATGGGCCTGCGTCTGATTAGCCAGTTGGCGGGGTAACGGCCCACCAAAGCGACGATCAGTAGCCGGTCTGAGAGGATGAACGGCCACATTGGGACTGAGACACGGCCCAGACTCCTACGGGAGGCAGCAGTGGGGAATCTTCCACAATGGGCGAAAGC

#Seq 7
AGAGTTTGATCCTGGCTCAGGACGAACGCTGGCGGCGTGCTTAACACATGCAAGTCGAACGGGAACCTTTATTTCGGTAAAGGTGAGAGTGGCAAACGGGTGAGTAACACGTAGGCAACCTGCCGACAGGATGGGGACAACATTCCGAAAGGAATGCTAATACCGAATGGAGTCCGGGGATGGCATCATCCCTGGATAAAAGATGGCCTCTGAATATGCTATCGCCTGTCGATGGGCCTGCGTCTGATTAGCCAGTTGGCGGGGTAACGGCCCACCAAAGCGACGATCAGTAGCCGGTCTGAGAGGATGAACGGCCACATTGGGACTGAGACACGGCCCAGACTCCTACGGGAGGCAGCAGTGGGGAATCTTCCACAATGGGCGAAAGC

#Seq 9
AGAGTTTGATCCTGGCTCAGGACGAACGCTGGCGGCGTGCTTAACACATGCAAGTCGAACGGGAACCTTTATTTCGGTAAAGGTGAGAGTGGCAAACGGGTGAGTAACACGTAGGCAACCTGCCGACAGGATGGGGACAACATTCCGAAAGGAATGCTAATACCGAATGGAGTCCGGGGATGGCATCATCCCCGGATAAAAGATGGCCTCTGAATATGCTATCGCCTGTCGATGGGCCTGCGTCTGATTAGCCAGTTGGCGGGGTAACGGCCCACCAAAGCGACGATCAGTAGCCGGTCTGAGAGGATGAACGGCCACATTGGGACTGAGACACGGCCCAGACTCCTACGGGAGGCAGCAGTGGGGAATCTTCCACAATGGGCGAAAGC

#Seq 10
AGAGTTTGATCCTGGCTCAGGACGAACGCTGGCGGCGTGCTTAACACATGCAAGTCGAACGGGAACCTTTATTTCGGTAAAGGTGAGAGTGGCAAACGGGTGAGTAACACGTAGGCAACCTGCCGACAGGATGGGGACAACATTCCGAAAGGAATGCTAATACCGAATGGAGTCCGGAGATGGCATCATCTCCGGATAAAAGATGGCCTCTGAATATGCTATCGCCTGTCGATGGGCCTGCGTCTGATTAGCCAGTTGGCGGGGTAACGGCCCACCAAAGCGACGATCAGTAGCCGGTCTGAGAGGATGAACGGCCACATTGGGACTGAGACACGGCCCAGACTCCTACGGGAGGCAGCAGTGGGGAATCTTCCACAATGGGCGAAAGC

#Seq 15
AGAGTTTGATCCTGGCTCAGGACGAACGCTGGCGGCGTGCTTAACACATGCAAGTCGAACGGGAACCTTTATTTCGGTAAAGGTGAGAGTGGCAAACGGGTGAGTAACACGTAGGCAACCTGCCGACAGGATGGGGACAACATTCCGAAAGGAATGCTAATACCGAATGGAGTCCGGAGATGGCATCATCTCCGGATAAAAGATGGCCTCTGAATATGCTATCGCCTGTCGATGGGCCTGCGTCTGATTAGCCAGTTGGCGGGGTAACGGCCCACCAAAGCGACGATCAGTAGCCGGTCTGAGAGGATGAACGGCCACATTGGGACTGAGACACGGCCCAGACTCCTACGGGAGGCAGCAGTGGGGAATCTTCCACAATGGGCGAAAGC

#Seq 16
AGAGTTTGATCCTGGCTCAGGACGAACGCTGGCGGCGTGCTTAACACATGCAAGTCGAACGGGAACCTTTATTTCGGTAAAGGTGAGAGTGGCAAACGGGTGAGTAACACGTAGGCAACCTGCCGACAGGATGGGGACAACATTCCGAAAGGAATGCTAATACCGAATGGAGTCCGGGGATGGCATCATCCCTGGATAAAAGATGGCCTCTGAATATGCTATCGCCTGTCGATGGGCCTGCGTCTGATTAGCCAGTTGGCGGGGTAACGGCCCACCAAAGCGACGATCAGTAGCCGGTCTGAGAGGATGAACGGCCACATTGGGACTGAGACACGGCCCAGACTCCTACGGGAGGCAGCAGTGGGGAATCTTCCACAATGGGCGAAAGC

#Seq 21
AGAGTTTGATCCTGGCTCAGGACGAACGCTGGCGGCGTGCTTAACACATGCAAGTCGAACGGGAACCTTTATTTCGGTAAAGGTGAGAGTGGCAAACGGGTGAGTAACACGTAGGCAACCTGCCGACAGGATGGGGACAACATTCCGAAAGGAATGCTAATACCGAATGGAGTCCGGGGATGGCATCATCCCCGGATAAAAGATGGCCTCTGAATATGCTATCGCCTGTCGATGGGCCTGCGTCTGATTAGCCAGTTGGCGGGGTAACGGCCCACCAAAGCGACGATCAGTAGCCGGTCTGAGAGGATGAACGGCCACATTGGGACTGAGACACGGCCCAGACTCCTACGGGAGGCAGCAGTGGGGAATCTTCCACAATGGGCGAAAGC

#Seq 22
AGAGTTTGATCCTGGCTCAGGACGAACGCTGGCGGCGTGCTTAACACATGCAAGTCGAACGGGAACCTTTATTTCGGTAAAGGTGAGAGTGGCAAACGGGTGAGTAACACGTAGGCAACCTGCCGACAGGATGGGGACAACATTCCGAAAGGAATGCTAATACCGAATGGAGTCCGGAGATGGCATCATCTCCGGATAAAAGATGGCCTCTGAATATGCTATCGCCTGTCGATGGGCCTGCGTCTGATTAGCCAGTTGGCGGGGTAACGGCCCACCAAAGCGACGATCAGTAGCCGGTCTGAGAGGATGAACGGCCACATTGGGACTGAGACACGGCCCAGACTCCTACGGGAGGCAGCAGTGGGGAATCTTCCACAATGGGCGAAAGC

#Seq 23
AGAGTTTGATCCTGGCTCAGGACGAACGCTGGCGGCGTGCTTAACACATGCAAGTCGAACGGGAACCTTTATTTCGGTAAAGGTGAGAGTGGCAAACGGGTGAGTAACACGTAGGCAACCTGCCGACAGGATGGGGACAACATTCCGAAAGGAATGCTAATACCGAATGGAGTCCGGGGATGGCATCATCCTTGGATAAAAGATGGCCTCTGAATATGCTATCGCCTGTCGATGGGCCTGCGTCTGATTAGCCGGTTGGCGGGGTAACGGCCCACCAAAGCGACGATCAGTAGCCGGTCTGAGAGGATGAACGGCCACATTGGGACTGAGACACGGCCCAGACTCCTACGGGAGGCAGCAGTGGGGAATCTTCCACAATGGGCGAAAGC

#Seq 24
AGAGTTTGATCCTGGCTCAGGACGAACGCTGGCGGCGTGCTTAACACATGCAAGTCGAACGGGAACCTTTATTTCGGTAAAGGTGAGAGTGGCAAACGGGTGAGTAACACGTAGGCAACCTGCCGACAGGATGGGGACAACATTCCGAAAGGAATGCTAATACCGAATGGAGTCCGGGGATGGCATCATCCTTGGATAAAAGATGGCCTCTGAATATGCTATCGCCTGTCGATGGGCCTGCGTCTGATTAGCCGGTTGGCGGGGTAACGGCCCACCAAAGCGACGATCAGTAGCCGGTCTGAGAGGATGAACGGCCACATTGGGACTGAGACACGGCCCAGACTCCTACGGGAGGCAGCAGTGGGGAATCTTCCACAATGGGCGAAAGC


P. endedontalis

#Seq 1
GCTGCAGCTCAACTGTAGTCTTGCCGTTGAAACTGATATGCTAGAGAGGAGACGAGGTATGCGGAATGTGTGGTGTAGCGGTGAAATGCATAGATATCACACAGAACGCCGATTGCGAAGGCAGCGTACTAGGCTCCGTCTGACAC

#Seq 2
GCTGCAGCTCAACTGTAGTCTTGCCGTTGAAACTGATATGCTAGAGAGGAGACGAGGTATGCGGAATGTGTGGTGTAGCGGTGAAATGCATAGATATCACACAGAACGCCGATTGCGAAGGCAGCGTACTAGGCTCCGTCTGACAC

#Seq 5
GCTGCAGCTCAACTGTAGTCTTGCCGTTGAAACTGATATGCTAGAGAGGAGACGAGGTATGCGGAATGTGTGGTGTAGCGGTGAAATGCATAGATATCACACAGAACGCCGATTGCGAAAGCAGCGTACTAGGCTCCGTCTGACAC

#Seq 9
GCTGCAGCTCAACTGTAGTCTTGCCGTTGAAACTGATATGCTAGAGAGGATACGAGGTATGCGGAATGTGTGGTGTAGCGGTGAAATGCATAGATATCACACAGAACGCCGATTGCGAAGGCAGCGTACTAGGCTCCGTCTGACAC

#Seq 11
GCTGCAGCTCAACTGTAGTCTTGCCGTTGAAACTGATATGCTAGAGAGGAGACGAGGTATGCGGAATGTGTGGTGTAGCGGTGAAATGCATAGATATCACACAGAACGCCGATTGCGAAGGCAGCGTACTAGGCTCCGTCTGACAC

#Seq 15
GCTGCAGCTCAACTGTAGTCTTGCCGTTGAAACTGATATGCTAGAGAGGAGACGAGGTATGCGGAATGTGTGGTGTAGCGGTGAAATGCATAGATATCACACAGAACGCCGATTGCGAAGGCAGCGTACTAGGCTCCGTCTGACAC

#Seq 16
GCTGCAGCTCAACTGTAGTCTTGCCGTTGAAACTGATATGCTAGAGAGGATACGAGGTATGCGGAATGTGTGGTGTAGCGGTGAAATGCATAGATATCACACAGAACGCCGATTGCGAAGGCAGCGTACTAGGCTCCGTCTGACAC

#Seq 19
GCTGCAGCTCAACTGTAGTCTTGCCGTTGAAACTGATATGCTAGAGAGGAGACGAGGTATGCGGAATGTGTGGTGTAGCGGTGAAATGCATAGATATCACACAGAACGCCGATTGCGAAAGCAGCGTACTAGGCTCCGTCTGACAC

#Seq 21
GCTGCAGCTCAACTGTAGTCTTGCCGTTGAAACTGATATGCTAGAGAGGAGACGAGGTATGCGGAATGTGTGGTGTAGCGGTGAAATGCATAGATATCACACAGAACGCCGATTGCGAAGGCAGCGTACTAGGCTCCGTCTGACAC

#Seq 22
GCTGCAGCTCAACTGTAGTCTTGCCGTTGAAACTGATATGCTAGAGAGGAGACGAGGTATGCGGAATGTGTGGTGTAGCGGTGAAATGCATAGATATCACACAGAACGCCGATTGCGAAGGCAGCGTACTAGGCTCCGTCTGACAC

#Seq 23
GCTGCAGCTCAACTGTAGTCTTGCCGTTGAAACTGATATGCTAGAGAGGAGACGAGGTATGCGGAATGTGTGGTGTAGCGGTGAAATGCATAGATATCACACAGAACGCCGATTGCGAAGGCAGCGTACTAGGCTCCGTCTGACAC

#Seq 24
GCTGCAGCTCAACTGTAGTCTTGCCGTTGAAACTGATATGCTAGAGAGGAGACGAGGTATGCGGAATGTGTGGTGTAGCGGTGAAATGCATAGATATCACACAGAACGCCGATTGCGAAGGCAGCGTACTAGGCTCCGTCTGACAC
